# Supplementary material for: Individual differences in emotion regulation moderate the associations between empathy and affective distress
Source: Motiv Emot. 2018 Mar 14;42(4):602–13. doi: 10.1007/s11031-018-9684-4 (PMC5982456; doi:10.1007/s11031-018-9684-4)
Supplement: Supplementary file 2 — Supplementary material 2 (XLSX 55 KB) [file 11031_2018_9684_MOESM2_ESM.xlsx]

## Sheet: empathyRegulationHealthData
ID	Gender	Age	Nationality	Postgraduate	Relationship	CogEmpathy	AffEmpathy	Reappraisal	Suppression	Depression	Anxiety	Stress
1	1	21	0	1	1	59	34	26	9	1	0	2
2	1	21	0	1	0	51	31	16	12	11	0	7
3	0	19	1	1	1	64	37	27	21	7	4	7
4	1	21	0	0	1	58	27	34	11	7	2	4
5	1	31	0	0	0	56	43	20	11	15	9	15
6	1	20	1	0	0	62	36	38	20	11	11	14
7	1	24	0	1	0	61	28	24	19	7	9	15
8	1	21	0	1	0	51	23	13	14	7	3	5
9	1	23	0	1	0	68	41	35	19	7	2	6
10	1	21	1	1	1	74	43	30	17	4	3	6
11	1	19	1	1	1	53	35	21	19	2	1	1
12	1	21	0	0	1	57	41	36	19	0	2	0
13	1	20	0	0	0	69	38	33	24	13	6	10
14	0	20	1	0	1	45	26	28	19	11	10	6
15	1	21	0	0	0	55	29	22	20	18	14	14
16	1	20	0	0	1	58	37	36	7	2	2	4
17	1	21	0	0	0	48	29	13	19	1	2	1
18	1	21	0	1	0	50	34	29	17	3	1	3
19	0	24	1	0	1	43	28	36	22	5	4	6
20	1	18	0	0	0	58	38	29	19	3	1	3
21	1	22	0	1	0	61	37	29	17	6	5	10
22	1	40	1	0	0	51	30	12	19	21	8	15
23	1	25	1	0	0	60	32	36	13	1	2	7
24	0	19	1	0	0	62	23	35	24	1	3	2
25	1	20	0	0	1	53	32	24	20	8	5	5
26	1	23	0	0	0	62	32	34	9	1	0	1
27	1	26	0	0	1	58	31	41	9	0	1	0
28	0	22	0	1	0	60	17	40	21	2	0	2
29	1	20	1	0	0	51	30	41	18	0	3	6
30	1	22	1	0	1	62	32	32	18	3	3	2
31	1	25	0	0	1	58	36	26	16	8	4	11
32	0	22	1	0	0	59	27	25	27	1	6	10
33	1	20	0	0	1	74	42	31	22	4	2	8
34	1	22	0	1	0	52	35	35	4	2	2	5
35	1	21	0	1	1	56	26	25	19	1	0	3
36	0	21	0	0	0	64	36	26	19	3	3	1
37	1	21	1	0	0	49	35	37	11	4	3	7
38	0	25	0	1	1	60	22	41	19	0	0	1
39	1	19	0	0	0	55	31	28	16	4	2	8
40	1	21	0	1	1	55	34	18	15	0	1	9
41	0	20	0	0	0	52	31	26	15	4	1	4
42	1	24	0	0	0	55	27	26	16	3	3	6
43	0	19	0	0	0	54	30	21	16	2	3	3
44	0	23	1	0	1	68	30	28	24	1	7	6
45	1	20	1	0	1	62	35	31	9	4	3	2
46	1	21	0	1	1	60	37	24	20	0	3	7
47	1	19	0	0	0	48	46	32	9	4	3	13
48	1	19	0	0	1	57	30	34	9	1	4	4
49	0	19	0	0	1	59	34	29	21	18	10	18
50	1	19	0	0	0	52	29	25	25	6	0	4
51	1	18	0	0	1	60	38	30	15	7	5	3
52	1	26	0	0	1	54	37	25	11	5	7	7
53	1	22	1	1	1	52	26	19	13	3	0	7
54	0	22	0	1	0	48	35	31	24	12	2	8
55	1	23	1	0	0	61	27	28	21	9	16	17
56	1	20	0	0	1	74	37	34	13	14	12	10
57	1	19	0	0	1	56	33	31	20	7	7	8
58	1	23	0	0	0	58	36	28	24	5	5	6
59	0	25	0	0	0	53	39	24	8	8	2	12
60	1	25	1	0	1	56	34	32	15	2	1	1
61	1	20	0	0	1	58	45	25	15	2	2	6
62	1	24	1	1	0	49	34	32	17	0	1	1
63	1	24	1	0	1	54	23	27	14	6	1	3
64	0	19	0	0	0	47	34	18	16	16	9	15
65	1	23	0	0	0	21	42	24	17	18	17	21
66	1	22	1	0	0	53	36	29	19	5	5	7
67	1	19	0	0	1	59	35	25	18	7	6	10
68	1	24	0	1	0	76	38	41	17	0	0	1
69	1	20	0	0	1	54	30	21	14	4	3	6
70	1	19	0	0	1	58	45	20	15	4	11	9
71	1	20	0	0	0	62	35	22	11	6	6	8
72	1	19	0	0	1	62	32	33	23	16	8	17
73	1	18	0	0	0	51	30	24	17	2	4	1
74	0	21	0	1	1	58	37	21	18	3	6	5
75	1	21	0	1	1	59	26	38	15	3	6	4
76	1	25	1	0	0	71	32	42	15	4	8	7
77	1	18	1	0	0	59	27	30	22	4	4	6
78	0	19	0	0	0	54	32	34	14	1	1	2
79	1	20	0	0	1	73	41	36	5	2	0	2
80	1	19	0	0	0	41	30	24	15	3	0	9
81	1	20	0	1	0	55	35	23	14	2	0	1
82	1	24	0	1	1	67	35	32	11	6	5	11
83	1	19	0	0	0	71	40	34	11	1	0	2
84	1	20	0	0	1	57	36	36	17	0	3	0
85	1	30	1	0	0	63	37	37	15	3	1	7
86	0	20	0	0	1	49	31	22	17	16	9	9
87	1	36	0	1	0	49	35	28	19	12	11	13
88	0	26	1	0	0	58	33	36	15	2	2	8
89	1	22	1	1	0	45	36	23	22	5	4	10
90	1	20	0	1	1	53	38	31	19	5	0	5
91	1	20	0	0	0	56	38	24	13	7	6	8
92	1	19	0	0	1	70	41	35	14	1	0	2
93	0	26	0	1	0	58	36	36	20	2	0	2
94	1	22	0	1	0	62	44	30	8	6	2	5
95	0	22	0	1	1	53	29	19	16	2	1	1
96	1	21	0	1	0	47	25	31	14	5	2	1
97	1	21	0	0	1	69	36	36	15	3	4	0
98	1	21	0	1	0	64	39	30	26	11	9	13
99	1	22	1	0	1	64	35	27	14	7	11	11
100	1	20	0	0	0	63	39	36	4	0	0	3
101	1	21	0	1	0	59	30	30	14	2	6	4
102	0	27	1	0	0	47	30	26	13	6	8	7
103	1	24	0	0	1	71	30	21	18	4	2	7
104	1	26	0	0	1	49	30	27	20	10	1	6
105	1	21	1	1	1	71	43	30	11	3	0	4
106	0	44	0	0	1	67	33	33	10	1	0	0
107	0	20	0	0	0	42	29	31	22	4	4	4
108	1	35	1	0	0	65	35	37	18	13	8	19
109	1	20	0	0	1	74	34	40	21	0	1	3
110	1	24	1	0	1	57	28	30	18	0	0	0
111	1	26	0	1	0	49	39	30	16	0	3	9
112	1	19	0	0	0	45	31	22	20	0	2	9
113	1	22	0	1	0	54	25	29	21	14	5	13
114	1	36	1	0	1	53	37	30	15	0	6	4
115	0	21	1	1	0	48	30	23	16	10	9	12
116	1	20	0	0	0	56	32	37	6	1	3	5
117	1	21	0	1	0	50	31	29	9	2	4	1
118	1	24	0	1	1	66	38	28	16	2	1	9
119	1	25	1	0	1	64	29	29	18	3	5	10
120	1	20	0	0	1	60	40	19	18	13	11	14
121	1	27	0	0	0	47	28	29	9	1	1	2
122	1	30	1	0	0	43	33	11	16	19	2	11
123	0	25	0	0	1	62	28	27	15	4	10	12
124	1	20	0	1	0	56	24	31	16	2	4	7
125	1	31	1	0	1	55	40	29	17	3	2	4
126	0	22	1	0	0	47	29	26	23	9	11	11
127	1	22	0	1	1	71	48	39	5	0	0	1
128	0	21	1	0	1	44	33	26	15	10	12	9
129	0	24	1	1	0	53	15	24	14	7	6	4
130	1	19	0	0	1	56	41	28	15	4	9	8
131	1	25	0	1	0	68	33	34	17	1	2	2
132	1	21	0	0	0	54	30	36	17	11	6	12
133	1	23	0	1	1	48	40	30	7	1	1	3
134	1	21	0	1	1	61	37	31	21	12	3	2
135	1	18	1	0	0	61	27	35	17	1	2	2
136	0	24	1	0	0	63	30	33	22	8	12	12
137	1	19	0	0	0	46	32	23	20	18	12	11
138	1	19	0	0	0	62	36	30	18	3	2	2
139	1	19	0	0	0	58	38	30	8	1	0	2
140	1	20	0	0	1	64	35	29	13	4	4	7
141	1	20	0	0	0	50	44	21	17	11	3	8
142	1	20	0	0	1	54	38	28	8	4	7	9
143	0	19	0	0	0	74	36	36	16	9	3	5
144	0	19	0	0	1	53	21	17	13	3	2	4
145	0	21	0	1	1	66	36	23	17	9	7	13
146	1	18	0	0	0	57	39	36	8	6	12	14
147	1	19	0	0	0	57	35	29	17	12	9	14
148	1	26	0	0	1	61	38	30	14	2	1	1
149	0	21	0	1	0	49	29	25	18	11	13	10
150	0	21	0	1	0	49	35	21	16	14	9	15
151	0	20	0	0	0	57	26	31	17	2	3	6
152	1	21	1	0	0	54	25	28	19	2	1	1
153	0	41	0	0	0	57	35	26	14	2	5	9
154	1	20	0	0	1	65	44	36	8	3	13	13
155	1	19	0	0	1	57	42	19	7	5	5	12
156	1	21	0	0	0	54	32	37	14	2	9	5
157	1	20	0	0	1	50	33	13	12	2	1	10
158	1	19	0	0	1	63	36	29	17	17	15	14
159	1	20	0	0	0	57	37	30	20	9	13	18
160	1	24	0	0	0	62	28	22	6	2	0	0
161	1	24	0	0	1	65	39	31	14	0	0	0
162	0	19	0	0	0	63	38	34	15	4	3	7
163	1	20	0	0	1	64	29	30	14	2	4	5
164	1	20	0	1	0	57	43	31	10	3	1	6
165	1	21	0	1	1	60	35	34	12	0	1	1
166	1	23	0	0	0	57	36	32	5	3	0	4
167	1	20	0	0	0	45	20	24	6	5	1	3
168	1	20	0	0	0	58	37	29	9	1	1	1
169	1	24	0	0	1	67	32	34	12	5	2	7
170	1	26	0	1	1	70	40	27	23	5	5	9
171	1	21	0	1	1	63	36	34	13	0	2	0
172	1	35	1	0	0	58	39	35	21	9	4	15
173	1	19	0	0	1	62	42	30	10	8	11	17
174	1	23	0	0	0	56	36	26	8	4	0	0
175	1	21	0	1	1	70	33	39	11	1	0	5
176	1	20	0	0	1	53	39	17	19	1	0	1
177	1	21	0	1	1	58	31	36	20	11	5	10
178	1	26	0	0	1	65	47	23	12	1	1	5
179	1	21	0	0	0	54	37	25	18	5	8	10
180	1	25	1	0	1	62	31	32	11	0	0	0
181	0	21	0	1	0	56	19	32	22	1	2	4
182	0	20	0	0	0	49	35	25	16	9	2	10
183	1	25	1	1	0	49	39	29	17	2	4	3
184	0	22	0	1	0	52	32	30	6	2	3	8
185	0	20	0	0	1	56	33	32	19	5	5	7
186	0	32	1	0	0	46	28	28	20	10	12	11
187	1	20	0	0	0	58	28	33	15	0	0	0
188	1	19	0	0	1	60	35	27	14	12	2	7
189	1	20	0	1	1	61	43	24	7	2	3	3
190	1	20	0	0	0	68	44	31	10	1	1	3
191	1	19	0	0	1	59	26	33	16	5	4	5
192	1	20	0	0	1	61	33	31	11	2	1	3
193	1	19	0	0	1	73	43	37	15	2	3	9
194	0	20	0	0	0	63	20	33	15	5	5	1
195	1	58	1	0	0	60	32	36	15	1	0	1
196	0	22	0	1	0	57	30	33	14	2	2	3
197	1	22	1	0	1	47	30	37	12	1	2	3
198	1	23	0	1	0	59	36	27	8	1	8	6
199	1	21	1	0	1	56	43	37	14	3	6	10
200	1	20	0	1	1	38	26	15	23	6	5	4
201	1	24	1	0	0	49	36	25	12	4	7	7
202	1	21	1	0	1	62	35	37	10	9	3	9
203	0	22	1	1	1	53	34	29	17	6	3	7
204	0	21	0	1	1	52	32	33	8	8	6	7
205	0	20	0	1	1	67	30	36	18	1	4	3
206	0	30	1	0	0	41	34	24	16	3	7	9
207	1	18	0	0	0	61	42	20	12	9	6	4
208	1	19	1	0	0	63	39	36	24	3	9	5
209	0	28	1	0	1	57	31	33	18	1	1	0
210	0	20	0	1	0	59	34	28	17	15	7	10
211	1	19	0	0	1	58	33	26	16	4	6	12
212	0	18	0	0	0	50	33	30	20	3	4	8
213	1	22	1	0	0	54	28	25	16	17	13	14
214	1	31	1	0	1	58	37	30	5	1	1	6
215	0	23	1	0	0	26	28	23	22	13	16	10
216	1	20	0	0	1	48	30	28	18	2	2	7
217	1	26	0	0	0	63	30	25	19	1	1	8
218	0	23	0	0	1	56	28	24	16	9	2	8
219	1	22	1	0	0	51	35	23	16	7	3	6
220	1	23	1	0	0	57	32	30	21	8	9	9
221	1	22	0	1	1	51	31	25	12	1	3	0
222	1	24	0	0	1	53	42	28	8	6	9	9
223	1	29	1	0	1	65	40	24	15	1	1	1
224	0	19	0	0	1	60	25	23	16	2	4	7
225	0	28	1	0	1	44	35	21	5	6	0	9
226	1	23	0	0	0	41	30	25	12	4	3	10
227	1	20	0	1	1	56	38	29	17	1	0	0
228	0	20	0	0	0	60	33	33	19	6	0	1
229	0	20	1	0	0	55	24	30	7	4	1	8
230	1	21	0	1	1	58	31	37	7	1	1	0
231	1	22	0	0	1	45	31	34	20	7	8	8
232	1	25	1	1	0	64	37	33	17	4	5	8
233	1	28	0	0	1	39	28	31	11	5	3	10
234	1	23	1	1	0	49	36	28	22	5	3	7
235	0	24	1	1	0	56	31	30	20	0	0	0
236	0	21	1	0	0	49	36	29	18	10	10	13
237	1	23	0	0	1	58	31	28	18	4	1	6
238	1	19	0	0	0	63	29	36	20	7	6	13
239	1	22	1	1	0	65	36	41	12	2	5	9
240	1	20	1	0	1	61	43	24	18	4	2	10
241	1	22	0	1	1	61	28	30	21	4	2	9
242	1	25	1	1	0	48	29	26	17	12	11	12
243	1	22	0	0	1	52	37	24	20	3	0	5
244	0	18	0	0	0	56	34	26	12	1	1	2
245	0	25	1	1	0	71	23	22	20	18	15	15
246	0	31	1	1	1	64	36	30	17	18	16	14
247	1	22	1	1	0	70	43	36	24	0	4	2
248	1	23	0	1	1	51	35	24	6	4	8	11
249	1	21	0	0	1	50	25	42	7	0	3	2
250	0	21	0	0	0	44	33	28	24	1	2	2
251	0	21	0	0	1	57	32	36	14	2	3	4
252	1	23	1	1	0	57	36	28	18	11	12	11
253	1	19	0	0	0	59	36	30	14	5	1	9
254	1	22	1	1	0	34	22	24	10	4	8	6
255	1	20	0	0	0	55	40	18	11	7	3	10
256	1	21	1	0	0	60	39	28	18	13	13	15
257	0	23	0	1	1	41	30	28	17	1	2	6
258	1	20	1	0	0	51	30	31	13	8	8	7
259	1	23	1	1	1	56	26	42	20	0	3	0
260	1	24	1	1	1	61	35	36	18	8	3	5
261	1	28	1	1	0	63	41	33	10	5	4	12
262	0	19	0	0	0	59	32	28	15	3	1	3
263	1	23	0	0	1	47	47	33	4	17	18	18
264	1	39	0	1	1	69	32	36	20	3	3	13
265	1	18	1	0	0	69	28	37	19	0	1	1
266	1	21	0	0	1	56	35	22	4	0	2	8
267	1	19	0	0	0	52	40	21	15	6	1	1
268	0	21	1	0	0	47	29	29	22	6	7	8
269	0	19	0	0	0	56	37	30	19	1	1	2
270	1	20	0	0	0	51	37	28	13	2	7	3
271	1	40	0	1	1	69	36	35	9	2	0	5
272	1	22	1	0	0	56	28	32	22	1	2	7
273	1	30	0	1	1	61	36	11	15	4	4	5
274	1	18	0	0	0	59	43	26	7	2	1	7
275	0	20	0	0	1	50	28	28	17	0	3	1
276	1	21	0	0	1	51	34	29	18	1	11	11
277	0	20	1	0	0	53	32	24	22	3	9	7
278	1	21	0	0	1	65	31	33	13	5	2	6
279	1	22	1	0	1	58	31	32	18	0	2	1
280	1	22	0	0	0	58	34	32	18	0	1	4
281	1	22	0	0	1	57	32	31	19	1	2	5
282	1	25	0	1	1	60	38	31	14	7	4	3
283	1	21	1	0	1	72	39	30	12	1	3	2
284	1	18	0	0	1	53	42	28	16	3	1	6
285	0	20	1	0	0	64	36	39	16	0	1	1
286	0	24	1	1	0	64	33	29	9	5	1	1
287	0	23	1	0	0	55	37	40	28	2	0	2
288	1	19	0	0	1	53	32	32	14	2	8	2
289	1	20	0	0	0	57	31	33	11	2	4	4
290	0	23	1	0	0	46	40	17	8	10	10	8
291	0	20	0	0	0	74	35	31	13	6	13	11
292	1	25	1	1	0	41	33	28	23	1	2	5
293	0	18	0	0	0	56	28	30	19	4	3	3
294	1	18	0	0	1	56	37	25	14	2	0	6
295	1	22	1	1	1	56	37	23	14	9	7	7
296	1	30	1	1	1	52	34	30	12	9	16	14
297	1	23	0	1	0	56	32	38	13	9	12	12
298	1	19	0	0	0	56	34	34	16	1	3	1
299	0	29	0	1	1	75	34	30	13	1	0	2
300	0	18	0	0	1	52	25	14	7	1	1	1
301	0	26	1	0	0	60	31	20	13	3	5	5
302	0	23	1	0	0	64	36	41	12	1	1	0
303	0	31	1	0	1	71	28	35	17	1	2	3
304	1	21	1	0	1	60	34	37	16	0	3	1
305	1	19	0	0	0	66	31	30	26	2	4	2
306	1	21	0	0	1	58	37	27	16	8	8	12
307	1	30	0	1	1	54	32	13	10	11	7	12
308	1	19	1	0	0	40	40	24	18	13	4	15
309	1	18	0	0	0	47	42	23	16	2	3	5
310	0	18	0	0	0	58	35	23	10	0	2	10
311	0	20	1	0	0	56	29	27	21	15	7	6
312	1	21	0	0	1	55	31	31	6	1	2	3
313	0	23	1	1	0	68	37	34	24	1	2	1
314	1	20	0	0	0	57	45	7	5	21	18	16
315	1	31	1	1	1	57	34	30	8	1	3	3
316	1	23	0	1	1	63	33	30	11	0	1	4
317	0	26	1	1	0	59	37	22	7	0	0	6
318	0	18	0	0	1	58	33	35	21	2	2	1
319	1	21	1	0	1	62	28	33	17	2	2	3
320	1	20	0	0	0	60	33	31	20	7	10	5
321	0	20	0	0	1	65	35	27	18	2	1	3
322	0	20	1	0	0	46	40	40	17	3	3	9
323	1	19	0	0	1	51	30	28	15	8	8	11
324	0	19	0	0	1	59	34	39	23	8	6	8
325	1	23	0	1	1	42	27	31	7	1	3	11
326	1	19	0	0	0	62	38	36	14	3	2	4
327	0	19	0	0	1	61	42	34	12	0	1	5
328	1	23	1	1	0	54	31	31	14	3	5	3
329	1	19	0	0	1	57	32	25	10	4	2	6
330	1	33	1	1	1	61	32	26	6	4	4	8
331	0	18	1	0	1	54	33	20	12	1	2	1
332	0	27	0	1	1	58	37	26	21	15	11	12
333	1	21	1	0	0	69	35	30	22	4	6	10
334	0	20	0	0	0	62	30	22	18	6	0	2
335	1	18	0	0	1	56	35	29	18	4	7	10
336	1	26	0	1	1	59	33	29	11	2	1	2
337	1	23	0	1	0	70	45	28	19	16	17	18
338	1	34	0	1	1	51	32	29	15	8	9	10
339	1	25	1	1	1	61	30	33	12	3	1	6
340	1	23	0	1	1	55	32	36	17	1	3	2
341	0	18	0	0	0	51	36	23	10	2	3	7
342	1	21	0	0	1	72	41	31	15	1	4	4
343	1	25	0	1	1	65	40	32	6	1	0	4
344	0	23	0	1	1	49	31	32	18	0	3	2
345	1	21	0	0	0	42	28	27	19	5	1	9
346	1	24	0	1	1	48	37	42	8	8	9	15
347	1	26	0	1	1	45	33	37	7	0	3	3
348	1	18	0	0	0	55	36	16	14	12	14	18
349	0	22	1	0	0	75	31	36	17	3	11	11
350	0	19	0	0	0	55	30	25	24	4	3	2
351	0	21	0	0	1	50	17	27	22	0	0	3
352	1	23	1	1	0	72	37	26	13	1	3	3
353	1	20	0	0	1	69	42	36	15	1	2	0
354	1	19	0	0	1	55	30	34	10	2	0	8
355	0	28	1	1	1	48	32	36	17	2	2	6
356	0	24	0	1	1	49	24	27	17	0	0	0
357	0	18	0	0	0	48	31	12	19	5	1	4
358	0	66	0	0	0	53	18	30	10	0	1	0
359	1	19	1	0	0	59	33	33	17	1	3	4
360	1	19	1	0	0	73	34	34	9	1	2	0
361	0	19	0	0	0	38	32	20	14	1	6	6
362	1	19	0	0	0	60	27	28	7	1	1	1
363	1	20	0	0	1	52	44	26	4	2	3	8
364	1	19	0	0	1	48	32	21	15	4	0	6
365	1	26	1	1	1	50	45	37	17	0	1	2
366	1	31	1	1	1	59	26	26	12	1	1	1
367	1	23	1	1	0	54	42	30	18	3	2	5
368	1	36	1	1	0	57	35	21	8	6	3	2
369	0	21	0	0	0	57	41	36	20	1	4	2
370	0	19	1	0	0	44	24	39	21	8	1	3
371	1	18	0	0	0	65	40	36	19	8	8	12
372	0	24	0	0	0	47	31	33	18	10	3	8
373	1	21	0	0	0	44	32	13	20	9	5	10
374	1	29	0	1	0	69	39	28	6	1	0	7
375	1	18	1	0	0	54	33	33	17	3	1	4
376	0	18	0	0	1	55	29	33	16	1	4	2
377	1	21	0	0	0	47	24	34	19	4	0	6
378	1	20	0	0	0	62	32	34	19	1	0	1
379	1	36	1	1	0	69	38	40	25	0	4	14
380	1	21	0	0	0	57	34	33	19	10	4	3
381	0	23	0	1	0	69	27	33	15	2	0	2
382	1	20	0	0	0	68	29	32	26	8	3	15
383	1	22	1	1	0	69	46	30	14	11	10	20
384	1	18	0	0	0	68	41	38	19	1	2	2
385	1	25	1	1	1	65	29	30	13	1	0	1
386	0	18	0	0	0	27	27	23	26	16	8	16
387	0	19	0	0	0	42	30	28	23	21	19	18
388	1	19	0	0	1	52	19	27	23	9	9	5
389	1	27	1	0	1	69	36	13	22	7	9	10
390	1	22	1	1	0	51	29	27	16	2	0	4
391	0	25	1	1	1	54	23	34	8	2	0	3
392	0	18	0	0	0	58	33	33	21	4	9	7
393	1	18	1	0	0	55	35	26	21	5	8	8
394	0	27	0	1	1	56	29	30	13	0	0	6
395	1	22	1	1	1	65	39	27	8	7	2	6
396	0	20	0	0	0	64	31	28	19	6	3	6
397	0	20	1	0	0	55	33	33	21	1	5	4
398	1	20	0	0	1	61	36	34	17	4	3	6
399	0	25	1	1	0	57	28	33	17	1	0	1
400	1	29	1	1	0	58	37	30	17	7	4	12
401	1	22	0	1	1	58	39	31	17	1	1	1
402	1	19	0	0	0	53	31	30	18	0	0	0
403	1	26	0	1	1	58	36	31	14	4	0	5
404	1	18	1	0	0	54	29	31	18	2	4	3
405	1	33	0	1	0	66	35	32	16	0	0	2
406	1	51	0	1	1	63	35	29	16	6	4	5
407	1	23	1	0	0	71	36	36	14	6	2	2
408	1	19	0	0	0	64	42	26	7	4	5	2
409	0	24	0	0	1	64	32	33	17	1	0	0
410	1	20	1	0	0	56	37	24	21	13	1	12
411	0	35	1	1	1	69	31	40	24	5	7	5
412	1	19	0	0	1	56	34	30	14	2	0	5
413	1	27	1	1	0	66	29	26	15	0	3	2
414	1	20	0	0	0	62	34	42	10	0	0	4
415	0	42	1	1	1	46	28	35	20	7	5	7
416	0	23	1	0	0	58	36	33	16	0	1	0
417	1	18	0	0	0	49	35	24	20	15	12	13
418	1	22	1	1	1	52	36	31	16	1	4	5
419	0	19	0	0	0	58	31	33	11	0	3	8
420	0	19	0	0	0	58	41	23	10	12	10	14
421	1	21	1	0	0	61	40	34	10	3	3	5
422	1	25	1	1	1	59	33	23	15	12	11	13
423	1	31	0	1	1	54	33	29	13	6	2	7
424	0	18	0	0	0	46	31	18	13	14	7	12
425	0	28	0	1	1	63	34	32	16	0	1	1
426	0	19	0	0	0	53	27	33	15	4	3	4
427	1	18	0	0	1	63	35	30	15	5	1	10
428	1	19	0	0	1	61	39	36	20	2	4	8
429	1	25	1	1	1	57	28	37	9	2	3	5
430	1	18	0	0	1	47	34	28	10	4	5	5
431	1	25	1	1	0	70	43	13	8	5	5	13
432	1	22	1	1	0	49	32	32	19	3	4	1
433	0	19	1	0	0	73	44	35	11	3	1	6
434	0	21	1	1	0	41	32	20	25	3	3	2
435	1	18	0	0	0	56	35	31	6	1	1	3
436	0	18	1	0	0	74	28	32	14	4	1	4
437	1	22	0	1	1	67	37	30	11	2	8	6
438	0	25	1	0	1	64	41	40	6	2	3	6
439	1	19	0	0	0	69	33	24	13	14	12	14
440	1	19	1	0	1	63	28	36	14	0	2	0
441	0	19	0	0	0	70	29	27	18	4	0	3
442	1	20	1	0	0	58	30	23	15	4	2	7
443	1	21	0	0	1	57	29	34	23	6	4	8
444	1	20	0	0	1	59	42	30	20	3	5	2
445	1	24	0	1	1	70	40	8	16	9	7	12
446	0	19	1	0	0	61	38	22	20	3	9	7
447	1	20	0	0	1	57	29	32	16	6	5	8
448	1	20	0	0	1	68	43	30	10	0	4	8
449	0	22	1	1	1	61	33	13	6	2	0	7
450	1	27	0	1	1	57	32	22	13	1	0	8
451	1	20	0	0	0	63	34	27	14	0	0	5
452	0	23	0	0	0	53	37	27	24	12	12	14
453	1	21	1	1	1	49	26	18	16	1	0	2
454	0	19	0	0	0	58	34	15	20	3	3	4
455	0	21	0	0	1	54	36	33	11	4	3	6
456	1	18	1	0	0	55	33	17	8	0	3	3
457	0	19	1	0	1	62	40	36	12	5	5	8
458	1	21	0	1	1	66	40	34	6	0	1	2
459	1	20	0	0	0	60	38	30	15	1	0	1
460	0	20	0	0	0	49	33	28	13	7	9	6
461	1	18	1	0	1	54	27	35	13	2	7	9
462	1	29	0	1	1	64	37	35	16	1	0	7
463	1	19	0	0	1	62	40	27	10	6	5	7
464	0	23	1	1	0	60	33	30	20	1	2	4
465	1	18	0	0	1	58	37	21	16	8	4	10
466	1	24	0	1	1	53	29	29	16	2	0	3
467	1	22	1	1	0	54	35	36	20	4	7	7
468	1	20	1	0	0	49	22	28	21	4	11	6
469	0	19	1	0	0	57	35	29	14	12	5	11
470	0	20	0	0	0	52	22	27	16	2	5	6
471	0	19	1	0	0	59	34	26	18	7	4	5
472	0	24	1	0	0	55	25	33	19	1	0	3
473	1	22	0	0	1	60	36	27	19	1	2	10
474	1	21	0	1	0	50	33	13	21	12	3	9
475	0	27	0	0	0	59	40	26	9	10	5	12
476	1	30	1	1	0	36	25	32	17	2	0	4
477	1	21	1	0	0	74	34	35	17	0	5	3
478	0	18	0	0	1	47	39	10	19	13	12	12
479	1	18	0	0	0	59	42	28	23	12	15	11
480	1	21	0	0	0	45	33	27	18	4	8	9
481	1	18	0	0	1	31	42	18	27	4	7	9
482	1	27	1	1	1	62	42	24	14	2	1	7
483	1	30	1	1	0	52	28	23	8	0	0	0
484	1	19	1	0	0	43	35	22	25	2	5	2
485	1	30	1	1	1	29	25	16	9	4	1	7
486	1	21	1	0	0	55	42	26	15	0	2	6
487	1	22	0	1	1	61	36	33	13	10	2	7
488	0	20	0	0	0	45	31	28	24	10	5	12
489	1	18	0	0	0	66	34	27	7	0	2	2
490	0	19	0	0	0	41	38	23	17	8	6	4
491	0	18	0	0	0	55	32	28	21	1	1	4
492	1	26	0	0	0	56	37	21	8	6	1	10
493	1	18	0	0	0	55	32	21	18	10	4	7
494	0	20	0	0	1	56	34	25	22	5	1	6
495	1	18	0	0	0	51	34	32	16	4	2	5
496	1	20	0	0	1	54	41	24	9	3	1	3
497	1	18	0	0	0	68	30	36	13	6	1	3
498	1	20	1	0	1	55	29	36	13	1	2	4
499	0	22	0	0	1	51	29	17	18	5	0	5
500	1	19	0	0	1	63	42	35	12	0	4	6
501	1	18	0	0	0	63	35	25	20	11	17	17
502	1	21	1	0	1	73	47	30	13	1	0	6
503	1	19	0	0	1	66	37	32	10	0	3	3
504	1	18	0	0	0	54	39	31	7	2	5	6
505	1	24	0	1	1	46	37	27	20	2	1	6
506	0	18	0	0	0	56	30	33	20	0	1	3
507	1	20	1	0	0	50	25	30	27	9	6	13
508	1	21	0	0	1	46	28	24	11	1	0	0
509	1	18	0	0	0	48	37	20	8	16	4	9
510	1	23	1	0	1	54	46	13	18	17	16	16
511	1	21	1	0	0	56	31	30	21	9	9	10
512	0	18	0	0	0	54	34	26	21	1	2	0
513	0	20	0	0	1	48	31	26	17	14	12	9
514	0	21	0	0	0	58	38	31	18	4	4	1
515	1	19	0	0	1	54	38	18	11	2	7	10
516	0	18	0	0	1	53	37	22	11	4	4	4
517	1	25	0	0	1	48	36	24	15	21	13	18
518	1	26	1	1	0	52	35	34	7	2	13	12
519	0	21	0	0	0	49	32	28	20	5	1	7
520	0	18	0	0	1	56	26	31	15	2	2	4
521	0	23	1	1	0	60	36	32	25	12	11	12
522	0	22	0	1	0	62	36	27	19	3	2	3
523	1	21	1	0	0	56	37	29	13	3	4	4
524	0	18	0	0	0	58	42	34	22	11	13	14
525	1	18	1	0	1	45	40	21	14	6	4	8
526	0	25	1	1	0	40	37	38	14	17	3	11
527	1	23	1	1	1	58	37	24	9	7	6	7
528	1	19	0	0	0	72	34	37	18	1	0	3
529	1	22	1	1	0	50	23	34	19	0	2	4
530	1	18	0	0	1	57	40	29	9	3	4	8
531	1	26	0	1	1	56	33	25	12	0	0	2
532	1	22	1	1	1	55	33	25	13	7	7	8
533	1	20	0	0	1	59	40	25	9	0	0	3
534	1	22	1	1	0	55	44	27	14	5	5	6
535	1	19	0	0	1	39	34	36	12	1	0	7
536	0	19	0	0	0	63	38	30	22	1	3	0
537	1	21	0	1	1	62	40	33	17	3	4	7
538	1	25	1	1	0	61	36	36	18	4	3	5
539	1	20	0	0	0	61	41	29	17	6	4	17
540	0	21	1	0	0	59	32	34	21	2	4	6
541	0	23	0	1	1	57	23	31	21	2	2	2
542	1	27	0	0	0	61	43	40	17	8	10	11
543	1	21	0	1	1	29	20	33	10	0	1	2
544	1	27	1	1	1	65	24	33	7	1	0	3
545	0	23	0	1	0	42	33	20	21	12	14	18
546	1	21	1	0	0	68	31	35	16	1	3	5
547	0	53	1	1	1	63	36	30	20	1	3	5
548	0	21	1	1	0	60	29	32	13	5	8	7
549	1	21	0	0	1	65	40	34	8	1	3	2
550	1	31	1	1	1	68	35	38	25	1	2	4
551	1	25	0	1	1	53	32	23	21	6	5	3
552	1	24	0	1	0	65	37	17	19	1	3	7
553	1	18	1	0	0	63	34	29	16	1	3	3
554	1	19	0	0	1	54	34	32	11	4	3	5
555	1	21	1	0	0	61	27	22	14	0	0	2
556	1	22	0	1	1	54	26	28	16	3	1	3
557	1	26	1	1	0	58	45	28	12	4	2	8
558	1	20	0	0	1	30	18	18	20	16	7	15
559	1	23	1	1	0	51	34	30	19	7	11	13
560	1	20	1	0	0	50	34	42	19	5	10	3
561	1	22	1	1	0	33	24	33	23	0	2	2
562	0	26	0	1	1	53	27	25	20	0	0	1
563	1	20	0	0	0	56	30	38	22	4	3	6
564	0	18	0	0	0	32	21	31	20	2	1	2
565	1	18	0	0	1	42	31	8	15	15	16	13
566	0	29	1	1	0	60	30	31	20	6	12	10
567	0	38	0	1	1	67	31	30	17	0	0	1
568	0	22	0	1	1	50	36	24	16	7	3	13
569	0	18	0	0	0	33	35	20	13	12	5	8
570	1	22	1	1	0	55	36	27	16	4	9	10
571	0	18	0	1	0	54	31	30	15	4	1	7
572	1	25	1	1	0	59	27	31	25	8	2	9
573	1	24	1	1	1	50	36	31	21	2	0	0
574	1	18	1	0	0	49	36	24	19	6	9	12
575	1	24	1	0	0	68	38	26	17	2	4	4
576	1	20	0	0	0	60	28	23	23	17	0	3
577	1	18	0	0	1	54	31	26	4	1	0	0
578	0	18	0	0	1	64	36	25	15	3	3	8
579	1	23	1	1	1	60	33	31	15	6	3	5
580	0	24	1	1	0	67	28	35	26	0	1	0
581	1	26	1	1	1	64	35	34	24	4	6	9
582	0	18	0	0	0	54	34	35	15	8	8	5
583	0	18	0	0	0	63	25	29	22	1	0	0
584	1	19	0	0	0	60	40	41	16	2	1	5
585	1	20	0	0	1	59	37	32	9	0	3	3
586	1	18	0	0	0	57	44	34	11	18	11	14
587	1	18	0	0	0	57	36	23	8	4	8	7
588	1	30	0	1	1	53	33	25	16	4	6	13
589	1	19	0	0	0	70	28	37	16	14	19	13
590	1	25	1	1	1	59	27	34	17	5	3	5
591	0	19	0	0	0	49	27	22	15	2	0	1
592	1	23	1	0	1	68	40	31	9	1	2	3
593	1	32	0	0	0	68	31	32	17	0	0	2
594	1	18	0	0	1	65	34	34	15	2	3	2
595	0	22	0	0	1	64	27	31	20	1	1	1
596	1	24	1	1	1	52	39	36	14	1	5	4
597	0	19	0	0	1	51	28	16	15	15	4	10
598	1	22	1	1	0	50	29	30	13	2	1	2
599	1	32	1	1	1	66	28	33	8	5	0	6
600	1	25	0	1	1	67	45	30	17	4	7	11
601	1	19	1	0	0	66	27	24	25	12	5	6
602	1	19	1	0	0	51	40	32	14	2	8	9
603	1	18	0	0	1	56	36	28	16	3	1	3
604	1	28	1	1	0	34	19	21	14	0	2	0
605	1	18	0	0	0	76	32	33	13	0	1	1
606	1	22	1	1	0	54	34	34	13	1	2	2
607	1	19	1	0	0	59	32	33	17	4	5	9
608	0	18	0	0	0	44	29	15	20	7	5	12
609	0	22	1	1	1	56	30	26	18	7	8	10
610	0	19	1	0	0	67	25	32	20	4	3	4
611	0	19	0	0	0	55	30	33	20	1	5	4
612	0	18	0	0	0	66	34	26	8	0	2	2
613	1	18	0	0	1	76	42	10	15	5	18	15
614	1	22	1	1	1	70	38	38	9	2	5	4
615	0	23	1	1	0	61	17	36	24	5	10	11
616	0	18	0	0	1	62	36	25	15	7	6	6
617	0	18	1	0	1	53	32	26	15	4	3	3
618	1	20	1	0	1	52	40	29	10	3	2	4
619	1	20	1	0	0	52	28	33	18	10	3	13
620	0	21	1	1	0	49	31	34	9	2	6	4
621	1	20	0	0	1	53	37	21	8	0	3	5
622	1	20	1	0	0	60	45	36	14	0	1	1
623	1	30	1	1	0	73	30	38	14	1	9	14
624	1	20	1	0	0	58	33	37	16	2	1	2
625	1	23	1	1	0	54	27	30	18	3	4	2
626	1	18	0	0	1	64	38	17	8	6	3	10
627	1	19	1	0	1	68	29	26	20	3	1	6
628	1	22	0	1	0	54	29	40	14	3	4	8
629	0	30	1	1	1	67	36	35	21	3	8	9
630	1	44	0	1	1	69	33	17	4	0	0	5
631	1	21	0	0	0	74	34	12	20	2	2	1
632	1	18	0	0	1	62	36	26	16	7	3	4
633	1	54	1	0	0	57	38	31	5	2	7	8
634	1	23	1	1	1	53	31	31	12	3	3	6
635	1	18	0	0	0	58	28	32	14	3	3	2
636	0	23	1	1	1	40	29	26	18	11	12	10
637	1	25	1	1	0	50	29	29	16	13	11	10
638	0	26	1	1	1	51	27	31	8	1	3	3
639	1	18	0	0	0	70	41	30	12	9	6	7
640	1	27	1	1	1	60	28	33	15	1	1	2
641	1	20	1	1	0	66	35	26	12	6	8	8
642	1	18	0	0	1	51	45	17	18	12	7	5
643	1	18	0	0	0	61	39	27	25	3	5	12
644	0	18	0	0	1	62	30	32	27	8	3	7
645	1	21	0	0	0	56	39	28	16	13	15	9
646	0	19	1	0	0	45	32	35	15	14	9	7
647	0	22	1	1	0	48	36	19	20	11	12	10
648	1	20	0	0	0	57	42	24	21	11	9	12
649	0	20	1	0	0	61	24	31	18	3	2	0
650	0	21	0	0	1	33	34	21	11	2	3	5
651	1	18	1	0	1	59	27	31	17	4	8	7
652	0	18	0	0	1	70	18	42	13	10	11	6
653	1	23	1	1	1	56	33	23	16	0	0	0
654	1	21	0	0	0	56	35	32	19	12	5	19
655	1	19	0	0	1	63	31	11	14	4	18	18
656	1	18	1	0	0	60	37	31	17	8	3	6
657	1	19	0	0	0	53	37	21	11	14	12	16
658	1	20	0	0	1	55	27	31	19	9	2	9
659	1	22	0	1	1	52	32	28	11	4	4	4
660	1	20	0	0	0	58	26	32	21	2	4	4
661	1	19	0	0	0	61	38	27	9	6	1	5
662	0	19	0	0	0	62	29	31	20	4	3	7
663	1	22	0	1	1	59	40	36	18	6	2	3
664	0	19	0	0	0	50	28	33	21	2	1	1
665	0	27	1	1	0	74	38	38	27	2	6	8
666	1	18	0	0	1	47	38	26	19	4	4	8
667	1	20	1	0	1	48	34	20	16	5	0	4
668	0	22	0	0	1	54	34	32	10	2	3	4
669	1	25	0	1	0	64	41	30	8	0	2	7
670	1	20	0	0	1	57	42	18	15	5	1	6
671	1	21	0	0	0	61	41	37	15	2	7	7
672	0	22	0	1	0	52	29	27	21	4	3	7
673	0	18	0	0	0	60	33	33	18	8	6	9
674	1	18	0	0	1	53	41	23	9	3	2	3
675	0	24	1	1	0	53	28	26	15	0	4	1
676	1	20	0	0	1	61	37	25	11	7	3	8
677	1	19	1	0	0	54	30	31	17	21	13	18
678	0	20	0	0	0	60	38	29	19	3	4	5
679	1	21	0	0	1	56	30	28	8	1	4	4
680	0	31	0	0	1	62	38	22	18	2	2	6
681	1	21	0	0	0	61	29	30	22	2	0	2
682	1	23	0	0	1	53	40	20	5	8	7	7
683	0	27	1	1	0	56	34	28	20	3	8	11
684	1	20	1	0	0	54	33	28	5	3	2	4
685	1	19	0	0	0	71	36	37	18	2	2	3
686	1	20	0	0	1	75	28	28	18	12	11	8
687	0	25	1	1	0	58	30	29	17	1	1	0
688	1	28	1	1	1	66	36	28	13	0	1	1
689	1	22	1	1	0	56	41	29	20	8	5	8
690	1	18	0	0	1	72	33	25	25	6	5	6
691	1	26	1	1	0	66	34	32	15	3	4	9
692	0	40	1	1	1	55	31	36	21	1	0	0
693	0	23	0	0	0	55	29	29	15	2	3	4
694	1	48	0	1	0	60	38	30	16	4	0	3
695	1	18	0	0	1	58	35	15	11	7	2	11
696	1	20	0	0	1	68	35	37	15	7	5	11
697	0	18	0	0	1	64	27	32	11	3	1	4
698	1	20	1	0	0	63	32	41	24	2	6	6
699	0	18	0	0	1	44	24	32	9	4	4	3
700	0	19	0	0	1	63	30	18	4	6	9	15
701	1	23	1	1	1	52	35	33	13	2	6	5
702	1	19	0	0	1	56	39	28	18	2	0	2
703	1	22	1	1	1	50	26	29	19	11	7	13
704	1	19	1	0	0	61	33	33	16	1	1	2
705	1	30	1	1	0	60	36	26	13	13	16	15
706	1	18	0	0	0	66	36	37	12	7	7	4
707	1	51	0	1	0	71	31	36	13	5	4	6
708	1	19	0	0	0	61	30	34	20	6	4	5
709	1	20	0	0	1	62	41	24	8	10	13	13
710	1	22	1	0	1	58	22	23	7	4	3	6
711	1	19	0	0	0	55	32	16	12	8	3	10
712	1	22	0	0	1	65	40	24	11	6	7	9
713	0	18	1	0	0	53	25	33	17	3	5	3
714	1	23	1	1	1	54	40	31	15	1	6	10
715	1	22	0	1	1	76	20	33	10	2	2	6
716	1	19	1	0	0	57	34	30	20	14	14	14
717	1	20	0	0	1	68	30	30	13	1	0	0
718	0	18	1	0	0	63	39	31	21	5	6	8
719	1	18	0	0	0	61	38	35	15	2	2	2
720	1	22	0	1	1	57	32	30	16	0	1	0
721	1	18	0	0	0	54	40	19	23	6	7	7
722	0	24	0	0	0	65	32	31	22	16	6	15
723	1	20	1	0	0	61	35	35	7	1	2	1
724	1	27	1	1	1	55	37	24	14	5	2	7
725	1	20	0	0	1	67	42	22	22	19	9	17
726	0	20	1	0	1	62	29	33	23	3	1	8
727	1	23	1	0	0	55	33	28	12	1	1	2
728	1	20	0	0	1	61	37	30	15	1	0	6
729	1	20	1	0	0	60	25	29	17	3	3	2
730	1	20	0	0	1	65	40	36	8	1	0	2
731	1	20	0	0	0	62	36	38	18	2	1	3
732	1	19	0	0	1	61	30	22	11	7	9	14
733	1	22	1	1	0	53	31	35	22	3	8	5
734	0	20	0	0	0	66	34	32	12	3	0	1
735	0	29	0	1	1	47	26	26	22	10	0	5
736	1	20	0	0	1	67	34	24	19	7	15	13
737	1	31	0	1	0	56	35	33	18	3	1	2
738	1	23	0	1	1	63	46	30	5	4	14	11
739	1	18	1	0	1	51	41	30	16	5	8	6
740	1	18	1	0	1	72	34	42	11	0	0	3
741	1	22	1	1	0	72	30	31	23	7	7	9
742	0	24	0	1	0	62	35	31	16	9	10	9
743	1	21	1	0	1	47	30	35	17	5	9	10
744	1	21	1	1	0	55	34	33	17	2	3	5
745	0	22	1	1	0	49	30	36	25	9	12	8
746	0	21	0	0	0	46	35	32	18	7	10	8
747	1	25	0	1	1	68	40	37	18	3	12	12
748	1	30	0	1	1	73	38	17	10	14	3	9
749	0	23	1	1	0	65	36	32	18	1	6	3
750	0	20	1	0	0	51	30	21	20	4	7	3
751	0	23	1	1	0	57	33	37	18	0	6	4
752	1	25	0	1	0	59	39	38	8	0	2	2
753	1	18	1	0	1	48	31	27	24	13	8	9
754	0	18	0	0	0	52	33	17	24	1	1	0
755	1	20	0	0	0	68	35	28	8	3	6	11
756	1	22	1	1	0	71	39	6	10	1	1	3
757	0	29	1	1	1	54	34	34	22	1	4	6
758	1	23	1	1	1	76	42	36	10	1	10	11
759	1	23	1	1	0	54	34	24	16	10	8	9
760	1	20	1	0	1	63	33	32	14	1	2	5
761	0	25	0	1	0	45	21	9	24	4	2	6
762	1	19	0	0	1	60	39	21	21	10	5	13
763	0	20	0	0	0	53	31	23	20	2	0	3
764	0	28	1	1	1	58	24	30	20	1	2	8
765	1	22	1	1	1	46	33	30	12	1	1	3
766	1	35	1	1	0	62	42	30	15	6	2	5
767	1	23	1	1	0	55	31	35	21	14	16	16
768	1	22	1	1	0	52	35	26	20	3	6	7
769	1	18	0	0	1	47	34	12	11	5	3	11
770	1	18	0	0	0	61	43	30	16	5	4	4
771	1	20	0	0	1	53	42	24	12	7	12	13
772	1	25	0	0	0	73	43	35	21	4	8	16
773	1	20	0	0	0	56	31	30	13	0	0	4
774	1	24	0	0	0	61	34	33	14	0	0	2
775	1	20	0	0	1	61	37	35	4	8	8	10
776	1	18	0	0	0	74	45	39	25	13	12	9
777	0	22	1	1	0	53	28	18	10	12	12	11
778	1	41	0	1	1	56	36	30	12	4	5	9
779	1	20	1	0	0	58	34	34	13	5	7	12
780	0	27	1	1	1	45	29	24	27	15	4	7
781	1	23	1	1	0	64	42	36	11	4	7	11
782	1	18	0	0	0	52	40	29	20	3	6	8
783	1	22	1	1	0	63	43	42	17	1	6	7
784	1	25	1	1	0	52	30	30	15	3	3	4
785	0	26	1	1	1	57	26	30	18	3	5	7
786	0	21	0	0	0	45	32	28	21	2	4	1
787	0	36	1	1	1	45	36	31	16	2	4	4
788	1	35	0	1	1	69	38	37	14	0	3	3
789	0	22	1	0	1	64	28	33	14	5	5	7
790	1	23	1	1	0	65	37	28	11	0	0	0
791	1	23	0	0	0	56	37	34	12	1	2	4
792	0	18	0	0	0	58	37	28	17	1	1	3
793	1	19	0	0	1	54	38	32	20	4	0	4
794	1	32	0	0	1	40	35	28	18	6	3	10
795	1	18	1	0	0	59	36	36	22	1	3	3
796	1	23	0	0	1	57	41	23	7	1	1	6
797	0	21	0	0	1	54	36	31	19	4	7	7
798	1	20	0	0	0	60	35	23	11	5	5	9
799	1	29	1	1	1	63	32	36	13	21	16	17
800	1	19	0	0	1	45	30	19	8	2	1	6
801	0	21	0	1	0	59	40	29	8	4	1	8
802	1	21	0	0	0	52	30	27	13	12	6	9
803	1	24	0	1	0	54	36	30	13	1	2	4
804	0	23	0	1	0	41	18	34	19	0	2	0
805	1	20	0	0	1	61	31	14	16	7	2	7
806	1	19	0	0	1	54	41	26	23	5	2	10
807	1	31	0	1	1	56	41	26	12	1	3	5
808	1	18	0	0	1	51	39	30	13	0	1	3
809	1	21	1	1	0	44	35	29	18	11	2	6
810	1	21	1	0	1	57	36	36	8	0	1	1
811	1	26	0	0	1	55	36	21	19	13	15	16
812	1	23	0	0	0	48	33	16	15	5	1	3
813	1	18	0	0	0	60	39	33	17	5	9	6
814	0	19	0	0	1	52	30	39	10	6	6	8
815	1	22	1	1	1	34	31	27	11	2	4	7
816	1	20	0	0	1	56	40	16	20	6	17	13
817	1	20	1	0	0	57	31	30	14	0	3	6
818	0	18	0	0	0	53	38	24	12	1	1	5
819	1	21	0	0	1	66	44	37	18	6	3	4
820	1	19	1	0	0	61	41	30	19	3	3	8
821	1	19	1	0	1	51	26	23	15	11	13	9
822	1	27	0	0	0	60	34	40	11	1	1	6
823	1	19	0	0	0	57	41	13	27	16	4	17
824	1	19	0	0	1	58	33	26	11	2	2	5
825	1	23	1	0	0	52	33	32	18	13	15	14
826	0	22	1	0	1	60	27	35	15	0	1	2
827	1	23	1	0	0	56	32	41	16	5	7	5
828	1	25	0	1	0	57	36	32	10	0	2	0
829	1	26	0	1	1	68	43	23	15	2	10	12
830	1	21	0	0	1	67	37	15	12	2	8	4
831	1	25	0	1	1	63	38	29	11	1	0	1
832	1	18	0	0	0	51	25	33	14	2	2	4
833	0	21	1	0	0	52	33	31	23	3	4	6
834	1	18	0	0	1	62	29	27	14	5	7	5
835	1	21	1	0	1	65	36	33	13	6	1	5
836	1	25	1	1	1	63	39	28	12	2	2	6
837	1	22	1	1	1	58	29	36	10	0	2	0
838	0	31	1	1	0	42	31	23	14	4	2	5
839	1	25	1	0	1	59	34	26	9	4	4	2
840	1	23	0	0	1	55	39	30	18	12	2	8
841	1	19	0	0	1	61	31	29	13	12	15	13
842	1	19	0	0	1	56	37	18	15	4	2	10
843	1	18	0	0	1	64	33	27	14	1	0	1
844	1	21	0	0	0	53	34	28	14	3	3	2
